# Supplementary material for: Phosphohistone H3 (pHH3) is a prognostic and epithelial to mesenchymal transition marker in diffuse gliomas
Source: Oncotarget. 2016 Feb 3;7(29):45005–14. doi: 10.18632/oncotarget.7154 (PMC5216701; doi:10.18632/oncotarget.7154)
Supplement: Supplementary file 2 [file oncotarget-07-45005-s002.xlsx]

## Sheet: Sheet1
Supplementary table 1: Eighteen genes encoding histone H3
Reference	Nucleic Acids Res. 2012 Jan;40
Database	HIstome: The Histone Infobase
URL	http://www.actrec.gov.in/histome/histones.php?histone=H3
Genes	CENPA
	H3F3A
	H3F3B
	H3F3C
	HIST1H3A
	HIST1H3B
	HIST1H3C
	HIST1H3D
	HIST1H3E
	HIST1H3F
	HIST1H3G
	HIST1H3H
	HIST1H3I
	HIST1H3J
	HIST2H3A
	HIST2H3C
	HIST2H3D
	HIST3H3
