# Supplementary material for: Phosphohistone H3 (pHH3) is a prognostic and epithelial to mesenchymal transition marker in diffuse gliomas
Source: Oncotarget. 2016 Feb 3;7(29):45005–14. doi: 10.18632/oncotarget.7154 (PMC5216701; doi:10.18632/oncotarget.7154)
Supplement: Supplementary file 3 [file oncotarget-07-45005-s003.xlsx]

## Sheet: Sheet1
Supplementary table 2: Top 200 differently expressed probes between pHH3 low samples and pHH3 high samples.
Probe	Gene_symbol	Status in pHH3 high samples
A_23_P103897	SPATA1	Up-regulated
A_23_P110167	MGST2	Up-regulated
A_23_P111888	CTHRC1	Up-regulated
A_23_P112103	GSDMD	Up-regulated
A_23_P116898	A2M	Up-regulated
A_23_P119362	EMP3	Up-regulated
A_23_P119943	IGFBP2	Up-regulated
A_23_P122052	GPX8	Up-regulated
A_23_P123943	TGFBR1	Up-regulated
A_23_P124084	LOXL1	Up-regulated
A_23_P126593	S100A11	Up-regulated
A_23_P127460	SIPA1	Up-regulated
A_23_P128215	SOCS2	Up-regulated
A_23_P128486	C12orf5	Up-regulated
A_23_P138725	MARVELD1	Up-regulated
A_23_P145863	S100A11	Up-regulated
A_23_P149992	PDLIM1	Up-regulated
A_23_P152262	DPEP1	Up-regulated
A_23_P152876	RAB34	Up-regulated
A_23_P158007	ZDHHC12	Up-regulated
A_23_P161190	VIM	Up-regulated
A_23_P163682	RHBDF1	Up-regulated
A_23_P167941	TREM2	Up-regulated
A_23_P19142	KCNMB1	Up-regulated
A_23_P19510	HLA-DQB2	Up-regulated
A_23_P204277	H2AFJ	Up-regulated
A_23_P204958	LATS2	Up-regulated
A_23_P208302	APOC2	Up-regulated
A_23_P212696	FSTL1	Up-regulated
A_23_P213014	SLC2A9	Up-regulated
A_23_P23705	SPATA6	Up-regulated
A_23_P252283	RNF135	Up-regulated
A_23_P253495	GSTA3	Up-regulated
A_23_P255376	CCDC109B	Up-regulated
A_23_P27315	EMILIN2	Up-regulated
A_23_P29769	WWTR1	Up-regulated
A_23_P30884	CLIC1	Up-regulated
A_23_P314101	SUSD2	Up-regulated
A_23_P358548	SLC43A3	Up-regulated
A_23_P35912	CASP4	Up-regulated
A_23_P376211	FKBP9	Up-regulated
A_23_P394064	PTRF	Up-regulated
A_23_P420196	SOCS1	Up-regulated
A_23_P422724	PPIC	Up-regulated
A_23_P42375	RAB32	Up-regulated
A_23_P430068	PDPN	Up-regulated
A_23_P431591	C5orf39	Up-regulated
A_23_P43988	DPYD	Up-regulated
A_23_P44195	MSI2	Up-regulated
A_23_P4572	MYL12A	Up-regulated
A_23_P47304	CASP5	Up-regulated
A_23_P47704	UCP2	Up-regulated
A_23_P49338	TNFRSF12A	Up-regulated
A_23_P502314	CD97	Up-regulated
A_23_P62115	TIMP1	Up-regulated
A_23_P62831	FAM176B	Up-regulated
A_23_P67360	PLEKHA4	Up-regulated
A_23_P69720	ANXA5	Up-regulated
A_23_P73589	MSN	Up-regulated
A_23_P73593	MSN	Up-regulated
A_23_P74138	TAGLN2	Up-regulated
A_23_P75786	SLC15A3	Up-regulated
A_23_P82868	PLAT	Up-regulated
A_23_P94501	ANXA1	Up-regulated
A_23_P97952	C10orf125	Up-regulated
A_24_P111996	HFE	Up-regulated
A_24_P11315	OLFML3	Up-regulated
A_24_P12397	TREM2	Up-regulated
A_24_P157087	CASP8	Up-regulated
A_24_P186370	MSN	Up-regulated
A_24_P186379	C10orf125	Up-regulated
A_24_P188071	TUBA1C	Up-regulated
A_24_P205268	KHNYN	Up-regulated
A_24_P206121	KCNMB1	Up-regulated
A_24_P223518	FKBP9	Up-regulated
A_24_P236003	H2AFJ	Up-regulated
A_24_P24244	ATN1	Up-regulated
A_24_P271323	SLC2A10	Up-regulated
A_24_P299685	PDPN	Up-regulated
A_24_P303480	RAB32	Up-regulated
A_24_P323114	ANXA2P3	Up-regulated
A_24_P336417	XPR1	Up-regulated
A_24_P376483	HLA-A	Up-regulated
A_24_P402297	LOC100129038	Up-regulated
A_24_P408047	PLEKHA4	Up-regulated
A_24_P70002	LATS2	Up-regulated
A_24_P7584	LY6G5C	Up-regulated
A_24_P923142	ZC3HAV1L	Up-regulated
A_24_P936758	IGF2	Up-regulated
A_24_P944383	WWTR1	Up-regulated
A_32_P104063	CRNDE	Up-regulated
A_32_P151102	MSN	Up-regulated
A_32_P161292	DDX60L	Up-regulated
A_32_P169406	LOC400043	Up-regulated
A_32_P192970	ALDH4A1	Up-regulated
A_32_P194848	TAGLN2	Up-regulated
A_32_P234459	HLA-H	Up-regulated
A_32_P24832	OLFML3	Up-regulated
A_32_P468743	ODF3L1	Up-regulated
A_32_P6868	WWTR1	Up-regulated
A_23_P101480	MAST1	Down-regulated
A_23_P10374	R3HDM2	Down-regulated
A_23_P110492	MARCH6	Down-regulated
A_23_P11214	NKRF	Down-regulated
A_23_P120710	TTC3	Down-regulated
A_23_P127220	DNAJC12	Down-regulated
A_23_P1343	STAM	Down-regulated
A_23_P138706	ADRA2A	Down-regulated
A_23_P14351	AKAP6	Down-regulated
A_23_P149946	PCDH21	Down-regulated
A_23_P169351	SH3GL2	Down-regulated
A_23_P170608	TSPYL2	Down-regulated
A_23_P200512	ZNF238	Down-regulated
A_23_P201996	WAC	Down-regulated
A_23_P201998	WAC	Down-regulated
A_23_P205778	GNB5	Down-regulated
A_23_P208961	MUM1	Down-regulated
A_23_P214803	SNAP91	Down-regulated
A_23_P216108	ANK1	Down-regulated
A_23_P216132	WHSC1L1	Down-regulated
A_23_P250564	PRKCE	Down-regulated
A_23_P259344	CECR6	Down-regulated
A_23_P28898	PLCB4	Down-regulated
A_23_P300220	YPEL4	Down-regulated
A_23_P314216	HOOK3	Down-regulated
A_23_P317105	AKAP10	Down-regulated
A_23_P327361	DMXL2	Down-regulated
A_23_P346813	PAK3	Down-regulated
A_23_P381577	ZNF25	Down-regulated
A_23_P384816	SLC45A4	Down-regulated
A_23_P401106	PDE2A	Down-regulated
A_23_P401547	PVRL3	Down-regulated
A_23_P411102	DLG4	Down-regulated
A_23_P418234	PHLPP2	Down-regulated
A_23_P423926	SS18L1	Down-regulated
A_23_P433586	HTR2C	Down-regulated
A_23_P47073	WDR37	Down-regulated
A_23_P50008	TTC19	Down-regulated
A_23_P63655	ATP5C1	Down-regulated
A_23_P65000	C12orf24	Down-regulated
A_23_P69141	DYNC1LI1	Down-regulated
A_23_P73721	RRAGB	Down-regulated
A_23_P74309	NOS1AP	Down-regulated
A_23_P77304	AP3B2	Down-regulated
A_23_P87379	PDE2A	Down-regulated
A_23_P8981	STAR	Down-regulated
A_23_P92093	CELSR3	Down-regulated
A_23_P96285	REEP1	Down-regulated
A_24_P100627	ATRNL1	Down-regulated
A_24_P100830	AMN1	Down-regulated
A_24_P103886	IDI1	Down-regulated
A_24_P106794	NUDCD1	Down-regulated
A_24_P118489	WHAMM	Down-regulated
A_24_P126139	RAB9B	Down-regulated
A_24_P126393	TTC19	Down-regulated
A_24_P136438	ANKRD26	Down-regulated
A_24_P162319	SCML1	Down-regulated
A_24_P169386	C2orf84	Down-regulated
A_24_P184230	AASDHPPT	Down-regulated
A_24_P188183	MPHOSPH8	Down-regulated
A_24_P201323	ZMYND11	Down-regulated
A_24_P207907	R3HDM2	Down-regulated
A_24_P222000	RIMS2	Down-regulated
A_24_P240912	WAC	Down-regulated
A_24_P246841	SLC25A27	Down-regulated
A_24_P269598	ENTPD4	Down-regulated
A_24_P277456	UBE2K	Down-regulated
A_24_P286898	MAPK8	Down-regulated
A_24_P296347	RRN3	Down-regulated
A_24_P304485	KLHDC5	Down-regulated
A_24_P332816	RIMS2	Down-regulated
A_24_P33508	MARCH11	Down-regulated
A_24_P337746	RABGEF1	Down-regulated
A_24_P354615	MTMR12	Down-regulated
A_24_P37355	FAM123C	Down-regulated
A_24_P381278	SCN3B	Down-regulated
A_24_P393838	TOMM20	Down-regulated
A_24_P396980	PFN2	Down-regulated
A_24_P40551	BEX4	Down-regulated
A_24_P549553	TTC3	Down-regulated
A_24_P590560	RRN3	Down-regulated
A_24_P645765	KLHDC5	Down-regulated
A_24_P69691	ZNF25	Down-regulated
A_24_P84428	CACYBP	Down-regulated
A_24_P85009	FGF13	Down-regulated
A_24_P85511	ANKRD26	Down-regulated
A_24_P879563	LOC220906	Down-regulated
A_24_P910580	GOLGA8A	Down-regulated
A_24_P918500	ITSN1	Down-regulated
A_24_P930926	BAG4	Down-regulated
A_24_P941708	RUFY2	Down-regulated
A_24_P98524	PPP3CB	Down-regulated
A_32_P129862	KCNK10	Down-regulated
A_32_P176675	FAM92A1	Down-regulated
A_32_P193322	RICTOR	Down-regulated
A_32_P208733	UTP23	Down-regulated
A_32_P32043	PSIP1	Down-regulated
A_32_P60223	ING5	Down-regulated
A_32_P74964	C6orf168	Down-regulated
A_32_P84388	GMCL1	Down-regulated
