# Supplementary material for: Phosphohistone H3 (pHH3) is a prognostic and epithelial to mesenchymal transition marker in diffuse gliomas
Source: Oncotarget. 2016 Feb 3;7(29):45005–14. doi: 10.18632/oncotarget.7154 (PMC5216701; doi:10.18632/oncotarget.7154)
Supplement: Supplementary file 4 [file oncotarget-07-45005-s004.xlsx]

## Sheet: Sheet1
Supplementary table 4: Epithelial to mesenchymal transition gene signatures
NAME	JECHLINGER_EPITHELIAL_TO_MESENCHYMAL_TRANSITION_UP	GOTZMANN_EPITHELIAL_TO_MESENCHYMAL_TRANSITION_UP	ANASTASSIOU_CANCER_MESENCHYMAL_TRANSITION_SIGNATURE
Abstract	Abstract：Genes up-regulated during epithelial to mesenchymal transition (EMT) induced by TGFB1 [GeneID=7040] in the EpH4 cells (mammary epithelium cell line transformed by HRAS [GeneID=3265]).	Abstract: Genes up-regulated in MMH-RT cells (hepatocytes displaying an invasive, metastatic phenotype) during epithelial to mesenchymal transition (EMT).	Abstract: Genes in the 'mesenchymal transition signature' common to all invasive cancer types.
URL	http://www.broadinstitute.org/gsea/msigdb/geneset_page.jsp?geneSetName=JECHLINGER_EPITHELIAL_TO_MESENCHYMAL_TRANSITION_UP&keywords=JECHLINGER_EPITHELIAL_TO_MESENCHYMAL_TRANSITION_UP	http://www.broadinstitute.org/gsea/msigdb/geneset_page.jsp?geneSetName=GOTZMANN_EPITHELIAL_TO_MESENCHYMAL_TRANSITION_UP&keywords=GOTZMANN_EPITHELIAL_TO_MESENCHYMAL_TRANSITION_UP	http://www.broadinstitute.org/gsea/msigdb/geneset_page.jsp?geneSetName=ANASTASSIOU_CANCER_MESENCHYMAL_TRANSITION_SIGNATURE&keywords=ANASTASSIOU_CANCER_MESENCHYMAL_TRANSITION_SIGNATURE
Reference	Oncogene. 2003 Oct 16;22(46):7155-69.	Oncogene. 2006 May 25;25(22):3170-85.	BMC Cancer. 2011 Dec 30;11:529.
Genes	ADA	ACTA2	ACTA2
	ADSSL1	BRCA1	ADAM12
	ASNS	CCL2	AEBP1
	B2M	CCL7	ASPN
	BCL3	CCT6A	BGN
	CCK	CDH2	C1QTNF3
	CCL2	CENPA	C7orf10
	CD68	CHEK1	CDH11
	CDH15	CHRNB1	COL10A1
	CDH2	CLU	COL11A1
	CFH	COL18A1	COL1A1
	COL3A1	COL1A1	COL1A2
	COL6A1	COL3A1	COL3A1
	COL6A2	COL4A1	COL5A1
	CSN3	COL4A2	COL5A2
	CTSB	COL5A2	COL6A2
	CTSZ	CSF1	COL6A3
	CXCL1	CTGF	COMP
	CXCL6	CTSL1	COPZ2
	CXCR7	CYP1B1	CRISPLD2
	CYP1B1	DCK	CTSK
	DAB2	EDN1	DCN
	DCN	FBLN2	EDNRA
	DDR2	FN1	EPYC
	FMO1	FURIN	FAP
	GALK1	GADD45B	FBN1
	GAS1	GATA2	FN1
	GBP4	GLG1	GLT8D2
	HIF1A	HMGB1	GREM1
	HSPG2	IGFBP7	INHBA
	HTRA1	IL4R	ITGBL1
	IFIT1	INHBA	LGALS1
	IFIT3	INHBB	LOX
	IFITM3	IRGM	LOXL2
	IL11	ITGB1	LRRC15
	INHBA	JUN	LUM
	IRF7	LY75	MFAP5
	ISG15	MAP4	MMP11
	LAMB1	MCM3	MMP2
	MMP12	MKI67	MXRA5
	MMP13	MPDZ	NID2
	MMP2	NCAM1	NOX4
	MTHFD2	NR2F1	NTM
	PCOLCE	OAT	NUAK1
	PDGFRA	ODC1	OLFML2B
	PDGFRB	PAFAH1B1	PCOLCE
	PHGDH	PDGFA	PDGFRB
	PLA2G7	PKP1	PLAU
	PMP22	PLA2G4A	POSTN
	PPIC	PLK4	PRRX1
	PROCR	PPIC	RAB31
	PTGS1	PROS1	RCN3
	PTHLH	RBBP6	SERPINF1
	PTPN22	RBL1	SFRP4
	RNASET2	RPSA	SNAI2
	RRAS	S100A6	SPARC
	S100A8	SERPINE1	SPOCK1
	SDC1	SMAD1	SULF1
	SDC2	SMARCD1	THBS2
	SERPINH1	SNAI1	THY1
	SLC3A2	TEAD2	TIMP3
	SLPI	TGFB3	TMEM158
	SNAI1	TIMP1	TNFAIP6
	SPARC	TIMP3	VCAN
	SRM	TNC
	STAT1	TOP1
	TNC	TPP2
	TNXB	TRAF3
	UPP1	ZFX
	VIM
	VLDLR
